# Supplementary material for: An Electrochemical Immunosensor Based on Carboxylated Graphene/SPCE for IgG-SARS-CoV-2 Nucleocapsid Determination
Source: Biosensors (Basel). 2022 Dec 13;12(12):1161. doi: 10.3390/bios12121161 (PMC9775996; doi:10.3390/bios12121161)
Supplement: Supplementary file 1 [file biosensors-12-01161-s001.zip]

Archive with 1 entries (1 files):
- biosensors-1969746-supplementary.pdf
